# Supplementary material for: Genome-Wide Analysis of Secondary Metabolite Gene Clusters in Ophiostoma ulmi and Ophiostoma novo-ulmi Reveals a Fujikurin-Like Gene Cluster with a Putative Role in Infection
Source: Front Microbiol. 2017 Jun 13;8:1063. doi: 10.3389/fmicb.2017.01063 (PMC5468452; doi:10.3389/fmicb.2017.01063)
Supplement: Supplementary file 4 [file Data_Sheet_1.FASTA]

>gi|667735387|gb|KFA74742.1|_hypothetical_protein_S40288_08835_Stachybotrys_chartarum_IBT_40288
EPIAIVGSGCRFPGRVSSPSELWDLLEAPRDLLSKIPPSRFNPEGHYHEDGEHHG----------------SSNVKHAYLLDDDHRVFDNNFFGIKEAESMDPQQRIILETVYESIESAGYSIQKLRGSDTAVYLGIMLMMRDLDC-LPQYFATIMANRISYFFDWKGPDTACSSSLVALNHAVQVLRSGDSAMAIAAGVNLILGPEPFIYESKAQASLIRSTYAKCGLDDRPQYFEAHGTGTPVGD---PVFFGHTEGTAGLAGLLKASLALQHGIVPPNLHFNQLNPKVLPFYDNLRVPVKPWPSMHQGVCRRASVNSFGFGGTNAHAILESWLSADTSKALSAMAVMIAKYLTDLSYTL-WRRGGFSFKASFSATN-PKLLPLRILGVFTGQGAQWTGMGIELV-FRNSLAEMQRSLDELPEWTLQLTTSRIHQAAISQPLCTALQVALIDLLRTCGISFSATVGHSSGEIAAAYAANMLSARSAIRIAFYRGLHAKLAQGP-------AQQGRMMAVGMSLDHAFCKESNSRLSCTLSGDADAVDHARKLLIFTRMLKIDTAYHSHHMQPCAGPYLESMIVWYSSVYQYWVDNMTHAVLFNQAVYRAITEEHDLEVGPHPSLKGPCSETINELVG--RELPYSGILRRGENAVNSFIDALGFVWAAGYVVMAYEAARRLVRFVELQDLRAITLDEQGTEMTFVIRIVTAEYRCYSVLGPAR---ALPMKPLIKRLYKFISETGLEYSGDFRVDYAERRFNQASVTLIHPADAAFQSVFAAFSYPGDGRHWAPYLPTGIGCVRF
>gi|666400624|gb|KEY66410.1|_hypothetical_protein_S7711_05843_Stachybotrys_chartarum_IBT_7711
EPIAIVGSGCRFPGRVSSPSELWDLLEAPRDLLSKIPPSRFNPEGHYHEDGEHHG----------------SSNVKHAYLLDDDHRVFDNNFFGIKEAESMDPQQRIILETVYESIESAGYSIQKLRGSDTAVYLGIMLMMRDLDC-LPQYFATIMANRISYFFDWKGPDTACSSSLVALNHAVQVLRSGDSAMAIAAGVNLILGPEPFIYESKAQASLIRSTYAKCGLDDRPQYFEAHGTGTPVGD---PVFFGHTEGTAGLAGLLKASLALQHGIVPPNLHFNQLNPKVLPFYDNLRVPVKPWPSMHQGVCRRASVNSFGFGGTNAHAILESWLSADTSKALSAMAAMIAKYLTDLSYTL-WRRGGFSFKASFSATN-PKLLPLRILGVFTGQGAQWTGMGIELV-FRNSLAEMQRSLDELPEWTLQLTTSRIHQAAISQPLCTALQVALIDLLRTCGISFSATVGHSSGEIAAAYAANMLSARSAIRIAFYRGLHAKLAQGP-------AQQGRMMAVGMSLDHAFCKESNSRLSCTLSGDEDAVDHARKLLIFTRMLKIDTAYHSHHMQPCAGPYLESMIVWYSSVYQYWVDNMTHAVLFNQAVYRAITEEHDLEVGPHPSLRGPCSETINELVG--RELPYSGILKRGENAVNSFIDALGFVWAAGYVVMAYEAARRLVRFVELQDLRAITLDEQGTEMTFVIRIVTAEYRCYSVLGPAR---ALPMKPLIKRLYKFISETGLEYSGDFRVDYAERRLNQASVTLIHPADAAFQSVFAAFSYPGDGRHWAPYLPTGIGFVRF
>gi|818167359|gb|KKP06719.1|_betaketoacyl_synthase_domaincontaining_protein_Trichoderma_harzianum
EPIAIVGSSCRFPGSSSSPSKLWELLENPKDILKEIPESRFNPEGFYNDNGEYHG----------------STNVRHSYLLDEDFREFDHNFFNIKEAESMDPQQRMLLEIVFECIEAAGYSIQEMKGSQTAIFVGQMLLLRDVDS-APQYAATILSNRVSYFFDWKGPDTACSSSLVALHHAVQTLRSGESSLAVAAGVNLILGPDPYILESKSQTALIRSTYARAGLDDRCQYFEAHGTGTNAGD---PAFFGHLEGTAGLAGLLKASLAIQNGIIPPNMHFNKLNPKISPFYTNLHVPTKAWPTLPPGTPRRASVNSFGFGGTNAHVILESWLSANTEKTLLARARHISEALTNLAWTMQCRRTQFPYKMYVSSST-AKLLPARILGVFTGQGAQWPSMGRRLY-FKHTIDQLEESLKNLPSWSLELMKSRVHEAAISQPLCTALQVALVDLLYASGITFSAVVGHSSGEIGAAYAAGYIKAADAIRIAYYRGVHAHLAGGP-------GQKGKMMAVGMGLEQAFCSQSNSRSSVTLSGDADAVDEAKELLSFARLLKVDKAYHSHHMQPCAGPYLESLIQWYSSVYTYWVDNMVKPVLFSQAIDRAVTEEHDLEVGPHFALKAPASESLKNLTG--LDIPYSGVLSRGQDDMEAFSDALGFIWAAGYVSMAYEASIRLVRLVELEDLRAITLEDDGTEVTFTIRVITAEYSCYSALGPAR---ALPMKPVVDRLYKYMEQVGLRYTGDFTIEAVERRLNVSTVTLLHPADAAFHGIFTALAFPGDGQLWTPYLPTNVRRVRI
>gi|969887982|gb|KUF05148.1|_betaketoacyl_synthase_domaincontaining_protein_Trichoderma_gamsii
EPIAIVGSSCRFPGGANSPSKLWQLLKNPKDVLVKIPPSRFNPDGFYNTNGEHHG----------------STNVLHSYLLEEDHREFDHNFFNIKEAESMDPQQRMLLETVYECVEAAGYSIQGLKGSQTAIFVGQMLMLRDVDS-APQYAATILSNRVSYFFDWKGPDTACSSSLVALHHAVQTLRSGESSLAVAAGVNLILGPDPYILESKSQTALIKSTYTRAGLDDRCQYFEAHGTGTMAGD---PAFFGHLEGTAGLAGLLKASLAVQHGVIPPNMLFNKLNPAISPFYTHLCVPTQPWPKLPPGVPRRASVNSFGFGGTNAHAILEHWLSANTEKAVRARAQTLSAALTDMAWTLQTRRTQFPHRIYISASN-QKLLPARILGVYTGQGAQWPSMGRRLY-FKQTIDDLEKALSNLPSWSLELVDSRIHEAAISQPLCTAIQIALVDLLYASGITFSAVVGHSSGEISAAYAAGHLKAADAVAIAYYRGVFAHLAGGP-------GRKGKMMAVGMSFDQAFCKESNSRSSVTLSGDEDAIEEAKQVLTFARVLKVEKAYHSHHMQRCAQHYLESLIQWYSSVYSYWVDNMVKPVLFSQAIDRAVVEEHDMEVGPHPALKAPVLETLKNLTG--LDLPYSGVLKRGQDDMESFSDALGFIWAAGYVSMAYEASIRLVRLVELEDLRAITLEDEGTEVTFTIRVITAEYSCYSALGPSR---ALPMKPVVNRLYSYMEEVGLRYTGEFVVEGVERRLNTSTVKLLHPADAAFHGIFTALAFPGDGQLWTPYLPTNIRRVRI
>gi|748558370|dbj|GAM36828.1|_hypothetical_protein_TCE0_018r06231_Talaromyces_cellulolyticus
EPIAIVGSSCRFPGGANSPSKLWQLLEEPRDIVQEIPASRFNTNAFYHLNSQHHG----------------STNVKHAYLLNEDPRAFDRDFFSIKEAEAMDPQQRLLLETVYEGIESTSYSMHQLRGSSTAVFVGCMTAIRGIDS-LPQYHGTILANRISYFYDWKGPDTACSSSLVAVHQAVCALRNGEAQLAVAAGSNLIIGPEPFVSESKSQARLINDTYARCGLDDRPQYFEAHGTGTPAGD---PVFFGHTEGTAGVAGVLKASLAVQNGRIPANLHFKKLNPKIQPYYTNLQVPTQPWPVLPQETPRRVSVNSFGFGGTNAHAIVESWLSANSASALAANAGTLASYLTQLAYTL-FRRTEFPFRAAFSATT-MKLLPPRILGIFTGQGAQWATMGKELY-FRTSIDHMQDSLDTLPDWSLQLHTSNVGQAAVSQPLCTAIQIALVDILDAAGVNFSAVVGHSSGEIGAAYAAGYLNATDAIRVAYYRGVHSKLAQGP-------GKRGKMLAVGMSLQQAFCSESNSQTSCTLAGDAEAVDDAHDQLTFSRVLQVDTAYHSHHMKPCGGPYFQSMVKWYSSVWQYWVENMTQAVFFNQALARALNEDQDLEVGPHPALKGPSSEVIKTLTG--LSLPYSGVLKRGQNAVASFADALGVLWASGYLSMAYEAATRLLRLVELHDIRAMRLEEDGLEVLFTVRIIAAEVACYSVLGPRR---KLPMDSLMEHLYSSLAQEGFNYTKPFQAKAMLRRLNHAVVTVMHPADTAFQGLLAGFSFPGDGRVGSIYLPTRVECVRV
>Purpureocillium_lilacinum_strain_TERIBC_1
EPIAIVGSSCRFPGGATSPSKLWELLENPRDVLQEIPASRFNVKAFHHPNSQHHG----------------STNVKHAYLLDEDPRAFDRDFFSIKEAEAMDPQQRMLLETVYEGLESTGYSLQQLRGSSTAVFVGCMTAIRGIDS-LPQYHGTILANRVSYFYDWRGPDTACSSSLVALHQAVSALRNGEAEMAVAAGSNLIIGPEPFVSESKSQARLIRDTYARCGLDDRPQYFEAHGTGTQAGD---PVFFGHTEGTAGVAGVLKASLAVQHGQIPANLHFNKLNPKIRPFYNNLRIPTEPWPDIPQGSPRRVSVNSFGFGGTNAHAIIESWLSANSGPALAASAKALASYLTRLAYTL-FRRTSFPFRAAFSGTS-AKLLPPRILGVFTGQGAQWATMGKELY-FRNAIDQMQRSLNSLPDWSLQLETSRVGEAAVSQPLCTALQVALVTVLRAAGVEFSAVVGHSSGEIAAAFAAGYLDATDAIRIAYYRGVHSRLAQGP-------GKRGKMMAVGMSLTQAFCGDSNSQTSCTLAGDAEAIDQAHALLTFARVLQVDTAYHSHHMKACSTRYLESMVKWYSSVWQYWVDNMTQAVLFSQALARALNEDQDLEVGPHPALKGPSSETIKMLTG--LSLPYSGVLKRGQSAVESFADALGLLWASGYLSMTYEAATRLLRLVELHDVRAMRLEEDGLEVVFTVRVITAEAACYSILGPPR---KLPMDTLMEELYSALSKEGFNYTERFQAKSMLRRLNRAVVTVMHPADTAFQGLLAGFSFPGDGRVGTIYLPTRVECVRI
>Hymenoscyphus_fraxineus_strain_CBS_133217
EPIAIVGSSCRFPGGATSPANLWALLEKPRDVVQEVPASRFSTDAFYHPDSQHHG---------------------HSYLLDEDPRTFDRDFFSIKEAESMDPQQRILLETVYEGMESTGYSMQQLRGSSTAVFVGCMTAIRGIDS-LPQYTATILSNRVSYFYDWRGPDTACSSSLVALHQAVSALRNGEAEMAVAAGSNLILGPEPFVSESK-------ETYARCGLNDRPQFFEAHGTGTPAGD---PVFFGHTEGTAGVAGVLKASLAVQHGQIPANLHFKKLNPKIQPYYTNLRIPTEPWPAVPQGCPRRVSVNSFGFGGTNAHAIIESWLSANSGPALMARAAALAGFLTQLAYTL-FRRTAFPFRAAFSATS-AKLLPPRILGVFTGQGAQWATMGRELY-FRFAIDQMQQSLDSLPNWSLQLDSSRINEAPVSQPLCTAVQVALVDLLRAADIEFSAVVGHSSGEIGAAYAAGYLDASDAIRVAHYRGVHSHLAQGP-------GKRGKMMAVGMSLKQAFCSESNSQTSCTLAGNAEAIDAAYARLTFARVLQVDTAYHSHHMKPCGTPYMESLIKWYSSVWKYWANNMTQAVLFNQALARALNEDQDLEIGPHPALKGPSFETIKTLSG--LSLPYSGILKRGQNAVESWADLLGTLWASGYLAMTYEAAIRLLRLVELCNIRAMRIEEDGLEVLFTVRVVTAEVACYSVLGPRR---ELPMDSLMDDFYSTLSKEGVDYTGFFRAQSIVRRLNHAVVTLMHPADTAIHGLVAAFSFPGDGRGGTIHLPRRISSVRV
>Biatriospora_mackinnonii_strain_E5202H
EPIAIVGSSCRFPGGATSPSKLWELLEKPRDVLQEVPPSRFNTKAFYNTNSQHHG----------------STNAKHAYLLDEDPRAFDRDFFSIKEAEAMDPQQRMLLETVYEGIESTGYSLQQLKGSSTAVFVGCMTAIRGIDS-LPQYNATILSNRVSYFYDWRGPDTACSSSLVALHQAVSALRNGETDMAVAAGSNLILGPEPFVSESKSQAQLIRDTYARCGLDDRPQYFEAHGTGTPAGD---PVFFGHTEGTAGVASVLKASLAVQNGMIPANLHFKKLNPKIEPYYTNLQIPTEPWPTIPRGSPRRVSVNSFGFGGTNAHAIIESWLSANSGTALTASAATLASYLTKLAYTL-FRKTNFPFRAAFSATS-AKLLPPRILGVFTGQGAQWATMGKELY-FRNALDQMQRSLDSLPDWSLQLESSRAGEAVVSQPLCTALQIALVDVLRAAGVHFSAVVGHSSGEIGAAYAAGYLSATDAIRVAYYRGVHSHLAEGP-------QKRGKMMAVGMSLEEAFCRDSNSLTSCTLAGNAESIDDARARLTFARVLQVDTAYHSHHMEPCGVPYLESLIKWYSSVWEYWVDNMLQAVLFSQAVERAICEDQDLEVGPHPALKGPSSETIKALTG--ISLPYSGVLKRGQSATESLADALGLLWAAGYLSMAYEAAIRLLRLVELLNVRAMRLEEDGLEVVFTTKVITAEVACYSVLGPPR---KLPMEPLMEQLYSSLHKEGFQHTGVFQAKSMLRRLNRTLVSLMHPADTAFQGLLAGFSFPGDGRIGTIYLPTRVDCVRV
>Phialocephala_scopiformis_strain_CBS_120377
EPIAIVGSSFRFPGGATSPSKLWDLLERPRDVLQEIPESRFSTKTFYHQDGQHHG----------------SMNVKHAYLLDEDPRAFDRDFFSIKEAEAMDPQQRVLLETVYEGVESAGYSMQQLRGSRTAVLVGCMMAIRGIDS-LPRYHATILANRISYFFDWRGPDTACSSSLVALHQAVSALWNGEVDMAVAAGSNLILGPEPFVSESKSQAQLILDTYARCGLDDRPQYFEAHGTGTPAGD---PVFFGHTEGTAGVAGVLKVSLAVQHGVIPANLHFKNLNPKIRPYYTNLQIPSSPWPPVSQGSPRRVSVNSFGFGGTNAHAIIESWLSASSGQALASSAEAMISYLVRLGYSL-MKRTAFPFRVAFSATS-TKILPLRILGVFTGQGAQWATMGAELY-FRRAIDKMQQSLDSLPNWSLQLQSSRVGEAAISQPLCTALQVALVDTLHAASIHFDAVIGHSSGEIAAAYAAGYLNAFDAIRVAHYRGVHSVLAQG---------------------------ESNSQTSCTIAGDAEAIEEAFARLIFARMLQVSVAYHSHHMKSCANPYLDSMVKWYSSVWPYWLDNMTQTVLFSQALTRALSEDQDLEVEPHPALKGPCSETIKMLTG--LSIPYSGLLKRGESAVESLADAMGFLWAAGYLSMAYEAVIRLVRLVELHDLRAMRVQEDGLEVVFTLRVISAELSCYTALGPFR---QLTMETLMGHLYSNLSKEGFNYTDLFQAKAMRRRLNSAVVTLMHPADTAFHGLFAGFSYPGDGRIGSIYLPTRVDYVRI
>gi|116194940|ref|XP_001223282.1|_hypothetical_protein_CHGG_04068_Chaetomium_globosum_CBS_148.51_gi|88179981|gb|EAQ87449.1|_hypothetical_protein_CHGG_04068_Chaetomium_globosum_CBS_148.51
EPIAIVGSSCRLPGGATSPSRLWDLLETPRDVVQKIPASRFNTEQFYHADSQHHG----------------STNVKHAYLLEEDPRGFDRDFFSIKEAEAMDPQQRMLLETVYEGIESAGYSMQQLRGSSTAVFVGCMTAIRGVDS-LPQYHATILSNRVSYFYDWHGPDTACSSSLVAMHQAVSALRNGEARMAVAAGSNLILGPEPFISESKSQARLIRDTYARCGLDDRPQYFEAHGTGTPAGD---PVFFGHTEGTAGVAGILKASLALQHGRIPANLHFQNLNPKIQPYYNNLRIPTEPWPTIPQGGVRRVSVNSFGFGGTNAHAILESYLSAHSSAALAANASALASHL-ALAYTL-FRRTPFAFRAAFSACSTAKLLPPRILGIFTGQGAQWATMGRELYHFRVAIDAMQHSLDTLPTWRLQLLTSRVAEAAISQPLCTALQVALVDTLRAAGIEFAGAVGHSSGEIAAAYTAGYLSGADAIRVAYYRGLHAHLARGP-------GARGKMMAVGMGWEQVFCAESNSATSCTLAGDADAVDRAFVRLTFARVLQVDTAYHSHHMKPCADPYIKSLVKWYSSVWQYWVDNLTRPVKFSQALARALDQDHDLEVGPHPALKGPASETIKTLSGGVVSLPYTSALKRGQNAVESFTDALGTLWASGYLSMAYEAALQLVQLVELHDVRAMRLEQDGLELVLTVRVITAQVACYSVLGPQRAGERLPMDALMDKLYSSLAEVGLQYASPFKAKAILRRLHRTTVTLMHPADTAAQGLLAAFSFPGDDRLSTIYLPTRVDCVRI
>gi|1000226006|gb|KXJ95007.1|_hypothetical_protein_Micbo1qcDRAFT_143263_Microdochium_bolleyi
EPIAIVGSSCRLPGGANSPSRLWELLETPRDVVQQIPASRFNTETFYHEDSQHHG----------------STNVKHAYLLDEDPRGFDRDFFSIKEAEAMDPQQRQLLETVYEGIEAAGYSMQQLRGSSTAVFVGCMTAVRGVES-LPQYHATILSNRVSYFYDWRGPDTACSSSLVALHQAVSALRNGEASMAVAAGSNLILGPEPFISESKSQARLIRDTYARCGLDDRPHYFEAHGTGTPAGD---PVFFGHTEGTAGVAGVLKASLALQHGRIPANLHFQELNPKIQPYYTNLRIPTEPWPSVPPGGVRRVSVNSFGFGGTNAHAILESYLSAHSSAALAANAIALASHLTALAHTL-FRRTPFAFRAAVPACSTARLLPPRILGIFTGQGAQWATMGRELYHFRAAIDAMQRSLDSLPTWRLQLLTSRVAEAAVSQPLCTALQVALVDTLRTAGIEFAAVVGHSSGEIAAAYTAGFLDAADAIRVAYYRGLHAHRAQGPPSDSSGDGSRGKMMAVGMGWEQAFCAESNSHTSCTLAGDADAVDKAFARLTFARVLQVDTAYHSHHMQPCAGPYLASLVKWYSSVWQYWVDNLTRPVKFSQALARAVDKDHDLEVGPHPALKGPAAETVKTSTGGGVSLPYASALKRGQNAVESLTEALGTVWASGYLSMAYEAALQLVRLVELHDVRAMRLEHDGLEVVLNVRVITAQVACYSVLGPRRAGERLPMDALMEQLYSSLAEVGLQYSSPFKAKAVLRRLHRATVTLMHPVDTAAQGLLAAFSFPGDDRLATLYLPTRVDCVRI
>gi|957801234|gb|ALQ32916.1|_putative_polyketide_synthase_Fusarium_proliferatum
EPIAIVGTSCRFPGGASSPSKLWELLDNPRDVVQKIPPRRFSTKAFYNADSQHHGVSPSDLIKGLRLTLQWSTNVKHAYLLDDDPRGFDRDFFAIKEAEAMDPQQRILLETVYESVESAGYSIEQLRGSSTAVFVGCMAAIRGIDSTLPQYHATILANRVSYFYDWKGPDTACSSSLVALHQAVSALRSGDAKLAVAAGSNLILGPEPFISESKAQAQLIRDTYAKCGLDDRPQFFEAHGTGTQAGDRESAVFFGHTEGTAGLAGVLKATLAIQHSQIPANLHFNELNPKIRPYYDNLRIPTEPWPTLPPGAPRRVSVNSFGFGGTNAHAIVESWLSANSSQALAANAGALAEYLTQLGYTL-FKRTNLPFRAAFSGSS-VKLLPPRVLGVFTGQGAQWAKMGEGLY-FRNSVEQMQHSLDSLPNWTLQLHTSRVGQATVSQPLCTAIQVALVDVLHVVGVELSAVVGHSSGEIGAAYAAGYLSAGDAIRIAYYRGFHSHLAQGP-------GKRGSMMAVGLSYDQAFCNESNSYTSCTLAGDAEVIEEAKSRLTFARVLAVDTAYHSHHMKPCATPYLESLIQWYSSVWQYWIENLTHPVLFSQALARALNEDQDLEVGPHPALKGPSLEIIKTLTG--VSLPYSGVLKRGEGAAEAFADALGLLWASGYLSMAYEAAIRLVRIVEMQDMRAMRLEDDGLEVLFTIHVINANVACYSILEPLR---ELPMSELMAQVYSSLSKEGFDYSGDFQAKSMLRRLGHTVVTLTHPADTAVQGLLTAFSFPGDGRIGTTYLPTRIESVRI
>gi|517322026|emb|CCT72377.1|_probable_polyketide_synthase_Fusarium_fujikuroi_IMI_58289_gi|829130451|gb|KLP04904.1|_putative_polyketide_synthase_Fusarium_fujikuroi
EPIAIVGTSCRFPGGASSPSKLWELLDNPRDVVQKIPPRRFSTEAFYNADSQHHGVSPSDLIKGLRLTLQWSTNVKHAYLLDDDPRGFDRDFFAIKEAEAMDPQQRILLETVYESVESAGYSIEQLRGSSTAVFVGCMAAIRGIDSTLPQYHATILANRVSYFYDWKGPDTACSSSLVALHQAVSALRSGDAKLAVAAGSNLILGPEPFISESKAQAQLIRDTYAKCGLDDRPQFFEAHGTGTQAGD---PVFFGHTEGTAGLAGVLKATLAIQHSQIPANLHFNELNPKIRPYYDNLRIPTEPWPTLSPGAPRRVSVNSFGFGGTNAHAIVESWLSANSSQALAANAGALAEYLTQLGYTL-FKRTNLPFRAAFSGSS-VKLLPPRVLGVFTGQGAQWAKMGEGLY-FRNSVEQMQHSLDSLPNWTLQLHTSRVGQATVSQPLCTAIQVALVDVLHVVGVELSAVVGHSSGEIGAAYAAGYLSAGDAIRIAYYRGFHSHLAQGP-------GKRGSMMAVGLSYDQAFCNESNSYTSCTLAGDAEVIEEAKSRLTFARVLAVDTAYHSHHMKPCATPYLESLIQWYSSVWQYWIENLTHPVLFSQALARALNEDQDLEVGPHPALKGPSLEIIKTLTG--VSLPYSGVLKRGEGAAEAFADALGLLWASGYLSMAYEAAIRLVRIVEMQDMRAMRLEDDGLEVLFTIHVINANVACYSILEPLR---ELPMSELMAQVYSSLSKEGFDYSGDFQAKSMLRRLGHTVVTLTHPADTAVQGLLTAFSFPGDGRIGTTYLPTRIESVRI
>gi|957801396|gb|ALQ32997.1|_putative_polyketide_synthase_Fusarium_sp._NRRL_52700
EPIAIVGTSCRFPGGASSPSKLWELLDNPRDVVQKIPPRRFSTEAFYNADSQHHG---------------------HAYLLDDDPRGFDRDFFAIKEAEAMDPQQRILLETVYESVDSAGYSIEQLRGSSTAVFVGCMAAIRGIDSTLPQYHATILANRVSYFYNWKGPDTACSSSLVALHQAVSALRSGDAKLAVAAGSNLILGPEPFISESKAQAQLIRDTYAKCGLDDRPQFFEAHGTGTQAGD---PVFFGHTEGTAGLAGVLKATLAIQHSQIPANLHFNELNPKIRPYYDNLRIPTEPWPTLPPGAPRRVSVNSFGFGGTNAHAIVESWLSANSSQALAANVGALAEYLTQLGYTL-FKRTNLPFRAAFSGSS-VKLLPPRVLGVFTGQGAQWAKMGEGLY-FRNSVEQMQHSLDSLPNWTLQLHTSRVGQATVSQPLCTAIQVALVDVLHVVGVELSAVVGHSSGEIGAAYAAGYLSAGDAIRIAYYRGFHSHLAQGP-------GKRGSMMAVGLSYDQAFCNESNSYTSCTLAGDAEVIEEARSRLTFARVLAVDTAYHSYHMKPCATPYLESLIQWYSSVWQYWIENLTHPVLFSQALARALNEDQDLEVGPHPALKGPSLEIIKTLTG--VSLPYSGVLKRGEGAEEAFADALGLLWASGYLSMAYEAAIRLVRIVEMQDMRAMRLEEDGLEVLFTIHVINANVACYSILEPLR---ELPMSELMAQVYLSLSKEGFDYSGDFQAKSMLRRLGHTVVTLTHPADTAVQGLLTAFSFPGDGRIGTTYLPTRIESVRI
>Dactylonectria_macrodidyma_strain_JAC_15245
EPIAIVGSSCRFPGGASSPSKLWELLEKPRDVVQEIPASRFSTKAFHHPDGQHHG----------------SANVKHAYLLDDDPRVFDRDFFAIKEAEAMDPQQRILLETVYEGLESAGYSIQQLRGSSTAVFVGCMVAIRGIES-LPQYHATILANRVSYVYDWRGPDTACSSSLVAMHQAVSALRNGDAKMAVAAGSNLILGPEPFIAESKAQAQLIRDTYARCGLDDRPQYFEAHGTGTPTGD---PVFFGHTEGTAGLAGVLKASLAVQHGQIPANLHFNKLNPKIQPFYNNLRVPTEAWPAVPEGSPCRVSVNSFGFGGTNAHAIIESWLSANSGPALAASVTALASYLTRLAYTL-FQRTALPFRAAFSATS-AKLLPPRILGVFTGQGAQWATMGKELY-FRSAIVQMQRSLDSLPDWSLQLYTSRVGEAAVSQPLCTALQVALVNALRAAGVEFSAVVGHSSGEIGASYAAGYLDANSAIRIAYYRGVHSHLAQGP-------GKRGKMMAVGMSFDQAFCSESNSQTSCTLAGDADAIDEAKSQLTFARVLAVDTAYHFHHMQPCAGPYLESMFQWYSSVWQYWIDNLTRSVLFSQALARAVNEDQDLEVGPHPALKGPSFETIKALTG--VSLPYSGVLKRGQSAVDAFADALGLIWASGYLSMSYEAAIRLVRLVEMHDIRVMSLEEDGLEVLFTLRIIDAEVACYSLVGPRR---ELPMDTLMEQVYSNLSKDGFSYSESFQAKSMLRRLNHAVVTVMHPADTAIQGLLTGFSFPGDGRLGTTYLPTRIECVRI
>Ophiostoma_novoulmi
EPIAIVGSSCRFPGGATSPSKLWDLLKEPRDIVQEIPPTRFDTKAFYHPDSQHHG----------------SANTKYAYLLQDDPRAFDRDFFSIKEAEAMDPQQRCLLETVYEGVESAGYSIPKLRGSSTGVFVGAMVAMRGIDS-LPQYHATILANRISYFYDWKGADTACSSSLVALHQAVLALRSGEVDMAVTAGSNLILGPEPFIAYSNAQTKLIRDTYAKCGLDDRPQYFEAHGTGTPAGD---PAFFGHTEGTAGLAGVLKASLAVQHGQIPGNLHFSKLNAKIRPFYDNLQVPTAAWPALPAGQPRRVSVNSFGFGGTNAHAIIESWLSANSAQALAAKAETLVTYLTRLSRTL-FQKTEFLFRAAFSATS-VKLLPLRILGVFTGQGAQWATMGSDLY-FRTALDRLQHSLDTLPDWTLELSTSRVGTAVISQPLCTALQVALVDTLRAVGVEFAAVVGHSSGEIAAAYAAGYLDGRDAIRVAYYRGLFSHLAQGP-------GKRGKMMAVGQSLEQAFCSQNNSPTSCTLAGDAGAIDKAKEMLTFARVLAVDTAYHSHHMLLCAAPYLEALIQWYSSVWQYWVDNLTNTVQFSQALSRAVTEEPDLEVGPHPALKGPSSEAIKTVTG--IAVPYSGVLKRGEGAFEAFANALGLLWATGYLTMAYEAAVQLLQLVELHDIRAMSLQEDGLEILFTVRVITAEVACYSVLGPTR---ELPMNTLTDGFYSYLSSVGYNYSDPFRASTVDRHLSQAVVTVLHPTDTAIQGLLAGFSYPEDGRLKAVYLPTGIDCVRI
>Ophiostoma_ulmi
EPIAIVGSSCRFPGGATSPSKLWDLLKEPRDIVQEIPPTRFDTKAFYHPDSQHHG----------------SANTKYAYLLQDDPRAFDRDFFSIKEAEAMDPQQRCLLETVYEGVESAGYSIPKLRGSSTGVFVGAMVAMRGIDS-LPQYHATILANRISYFYDWKGADTACSSSLVALHQAVLALRSGEVDMAVTAGSNLILGPEPFIAYSNAQTKLIRDTYAKCGLDDRPQYFEAHGTGTPAGD---PAFFGHTEGTAGLAGVLKASLAVQHGQIPGNLHFSELNAKIRPFYDNLQVPTAAWPALPAGQPRRVSVNSFGFGGTNAHAIIESWLSANSAQALAAKAETLVTYLTRLSRTL-FQKTEFLFRAAFSATS-VKLLPLRILGVFTGQGAQWATMGSDLY-FRTTLDRLQHSLDTLPDWTLELSTSRVGTAVISQPLCTALQVALVDTLRAVGVEFAAVVGHSSGEIAAAYAAGYLDDRDAIRVAYYRGLFSHLAQGP-------GKRGKMMAVGQSLEQAFCSQNNSPTSCTLAGDAGAIDKAKEMLTFARVLAVDTAYHSHHMLLCAAPYLEALIQWYSSVWQYWVDNLTNTVQFSQALSRAVTDEPDLEVGPHPALKGPSSEAIKTVTG--IAVPYSGVLKRGEGAFEAFANALGLLWATGYLTMAYEAAVQLLQLVELHDIRAMSLQEDGLEIIFTVRVITAEVACYSVLGPTR---ELPMNTLTDGFYSYLSSVGYNYSDPFRASTVDRHLNQAVVTVLHPTDTAIQGLLAGFSYPEDGRLKAVYLPTGIDCVRI
>gi|666864669|gb|KEZ41293.1|_hypothetical_protein_SAPIO_CDS7388_Scedosporium_apiospermum
EPIAIVGSSCRFPGGASSPSKLWVLLKDPRDIVQEIPPSRFDTKAFYHQDSQHHG----------------STNAKYAYLLQDDPRAFDRDFFNIKEAEAMDPQQRCLLETVYEGIESAGYSIPQLRGSSTGVFVGAMVAMRGLDS-LPQYHATILANRVSYFYDWKGADTACSSSLVALHQAVLALRSGEVDMAVAAGANLILGPEPFIAYSNAQARLIRDTYTKCGLDDRPQYFEAHGTGTPVGD---PAFFGHTEGSAGLAGVLKASLAVQHGQIPGNLHLRELNPKIRPFFNHLRIPTEPWPALPEGQPRRASVNSFGFGGTNAHAIIESWLSANSAQALAAKAAELANYLTRLSRTL-FQRSEFPFRASFSATS-AKLLPPRILGVFTGQGAQWATMGWELY-FRTSLDRQQRSLDTLPDWSLELSTSRVGIAAISQPLCTALQVALVDVLRTAGVEFSAVVGHSSGEIGAAYAAGYLDARDAIRVAYYRGFHSHLAQGP-------GKRGKMMAVGMSLDEAFCNENNSPTSCTLAGDADAIDEAKALLTFARVLAVDTAYHSHHMRPCASPYLESLISWYSSVWQYWVDNLTSTVQFSQAVSRAVSEESDLEIGPHPALRGPASEVIKSLTG--VAVPYSGVLKRGEGAVEAFAAGLGLIWATGYLTMAYEAAVRLLRLVELHDIRAMSLQEDGLEVLFTIRVIAAEVACYSVLGPPR---ELPMNTLLEQFYWYLSKVGYNYSDAFRASSVDRRLNQAVVTVMHPTDTAIQGLLAGFSYPEDGRLRTVYLPTAIDCIRI
>Scedosporium_apiospermum_strain_IHEM_14462
------------------------------------------------------------------------TNAKYAYLLQDDPRAFDRDFFNIKEAEAMDPQQRCLLETVYEGIESAGYSIPQLRGSSTGVFVGAMVAMRGLDS-LPQYHATILANRVSYFYDWKGADTACSSSLVALHQAVLALRSGEVDMAVAAGANLILGPEPFIAYSNAQARLIRDTYTKCGLDDRPQYFEAHGTGTPVGD---PAFFGHTEGSAGLAGVLKASLAVQHGQIPGNLHLRELNPKIRPFFNHLRIPTEPWPALPEGQPRRASVNSFGFGGTNAHAIIESWLSANSAQALAAKAAELANYLTRLSRTL-FQRSEFPFRASFSATS-AKLLPPRILGVFTGQGAQWATMGWELY-FRTSLDRQQRSLDTLPDWSLELSTSRVGIAAISQPLCTALQVALVDVLRTAGVEFSAVVGHSSGEIGAAYAAGYLDARDAIRVAYYRGFHSHLAQGP-------GKRGKMMAVGMSLDEAFCNENNSPTSCTLAGDADAIDEAKALLTFARVLAVDTAYHSHHMRPCASPYLESLISWYSSVWQYWVDNLTSTVQFSQAVSRAVSEESDLEIGPHPALRGPASEVIKSLTG--VAVPYSGVLKRGEGAVEAFAAGLGLIWATGYLTMAYEAAVRLLRLVELHDIRAMSLQEDGLEVLFTIRVIAAEVACYSVLGPPR---ELPMNTLLEQFYWYLSKVGYNYSDAFRASSVDRRLNQAVVTVMHPTDTAIQGLLAGFSYPEDGRLRTVYLPTAIDCIRI
>Scedosporium_aurantiacum_strain_WM_09.24
EPIAIVGSSCRFPGGASSPSKLWMLLKDPQDIVQEVPPSRFDTKAFYHQDSQHHG----------------STNAKYAYLLRDDPRAFDRDFFNIKEAEAMDPQQRCLLETVYEGIESAGYSIPQLRGSSTGVFVGAMVAMRGLDS-LPQYHATILANRVSYFYDWKGADTACSSSLVALHQAVLALRSGEVDMAVAAGANLILGPEPFIAYSNAQAQLIRDTYTKCGLDDRPQYFEAHGTGTPVGD---PAFFGHTEGSAGLAGVLKASLAVQHGQIPGNLHLRELNPKIKPFYNHLRIPTEPWPALPEGQPRRASVNSFGFGGTNAHAIIESWLSANSAQALAAKAAALANYLTRLSRTL-FQRSEFPFRASFSATS-AKLLPPRILGVFTGQGAQWATMGRELY-FRTTLDRLQRSLDTLPDWTLELSTSRVGIAAISQPLCTALQVALVDVLHTAGVEFSAVVGHSSGEIGAAYAAGYLDARDAIRVAYYRGFHSHLAQGP-------GKRGKMMAVGMSLEEAFCYENNSLTSCTLAGDADAIDEAKALLTFARVLLVDTAYHSHHMRPCASPYLESLISWYSSVWQYWVDNLTNTVQFSQALSRAVSEESDLEIGPHPALKGPASEVIKSLTG--VAIPYSGVLKRGEGAVEAFSDGLGLIWATGYLTMAYEAAVRLLRLVELHDIRAMSLQEDGLEVLFTIRVISAEVACYSVLGPPR---ELPMNTLIEQFYSYLSKVGYNYSDPFRASSVDRRLNQAVVTVMHPTDTAIQGLLAGFSYPEDGRLRAVYLPTAIDCVRI
>gi|636589145|ref|XP_008025911.1|_hypothetical_protein_SETTUDRAFT_39554_Setosphaeria_turcica_Et28A_gi|482809613|gb|EOA86422.1|_hypothetical_protein_SETTUDRAFT_39554_Setosphaeria_turcica_Et28A
EPIAIVGTSCRFPGGADSPSKLWSLLKNPQDIVQEIPPSRFDTKGFYNKDSQHHG----------------SLNARHAYLLQDDPRAFDRDFFNIKEAEAMDPQQRCLLETVYEGVESAGYSIPQLQGSATGVFVGAMVAMRGFDS-LPQYHATILANRLSYFFDWR---------------AVLALRNGDVSMAVAAGANLILGPEPFIALSNAQARLIRETYQRCGLDDRPQYFEAHGTGTPAGD---PAFFGHTEGTAGLAGVLKASLAVQNGSIPGNLHFKNLNPKIWPFYDKLRVPTTSWPSLPDGQPHRVSVNSFGFGGTNAHAIIESWLSANSAQALAAKATSLAAYLTRLSRTM-FQRADFLYRAAFAATS-TKLLPPRILGVFTGQGAQWATMGRELY-FRKSMDRLQRSLDTLPDWTLELSTSRIGQAAISQPLCTALQIALIDVLHVIGISFAAVVGHSSGEIACAYAAGYLDAQDAIRVAYYRGFHSHLSKGP-------EKRGKMMAVGLSLEQAFCSESNSPTSCTLAGDADAIDEAKERLTFARVLAVDTAYHSHHMLPCAEPYLQSLVRWYSSVWQYWVDNLTNTVQFSQAVYRAISEEPDLEVGPHPALKGPSSEVMKSLTG--VSVPYSGILKRGENAVEAFADALGLIWATGYLTMAYEAAIRLLRLVELHDVRAMGLPEDGLEVLFTVSVVTAKVACYSVLGPGR---RLPMNTLMEQFYSYLSKVGYNYALPFRATSVDRHLNHAVVTLTHPVDTAIQGVLAAFSFPEDGRLDTVYLPTRIDCVRI
>Helotiales_sp.
-----------------------------------------------------------------------------------------------KEAEAMDPQQRCLLETVYEGVESAGYSIPQLQGSSTGVFVGAMVAMRGLDS-LPQYHATILANRLSYFFDWRGPDTACSSSLVALHQAVLALRNGDVTMAVAAGANLILGPEPFIALSN--------------------YFEAHGTGTPAGD---PAFFGHTEGTAGLAGVLKASLAVQNGQIPANLHFRDLNPKIRPFYHKLRVPTASWPSVPKGQPRRVSVNSFGFGGTNAHAIIESWLSANSAQALAGKAASLANYLTRLSRTM-FQRTDFLFRAAFAATS-TKLLPPRILGVFTGQGAQWATMGRELY-FRATMDRLQRSLDTLPDWTLELSTSRVGIAAISQPLCTALQIALVDVLHVIGIAFAAVVGHSSGEIASAYAAGYLDAQDAIRVAYYRGFHSSLAKGT-------EKRGKMMAVGMGLEQAFCNESNSPTSCTLAGDADAIDEAKGRLTFTRVLAVDTAYHSHHMQPCAAPYLESLIRWYSSVWQYWVDNLTNTVQFSQAVYRAVSEEPDLEVGPHPALKGPSSEVIKSLTG--VVVPYCGILKRGESAVEAFADGLGVIWATGYLTMAYEAAIRLLRLVELHDVRAMGLQRDGLEVLFTVCVLTAKVACYSVLGPGR---QLPMNTLMDQFYSYLSKVGYNYSEPFKATTVDRHLNHAVVTLTHPVDTAIQGVLAAFSFPEDGRLGTVYLPTRIDCVRI
>gi|995936583|gb|KXG49279.1|_Male_sterility__NADbinding_Penicillium_griseofulvum
EPIAVVGSSCRFPGGANSPSKLWGLLKNPTDLVREIPPSRFDTEAFYNKNSQHHG----------------STNTKYAYLLQDEPRLFDRDFFNIKEVEAMDPQQRCLLETVYEGVESAGYSIPQLQGSSTGVFVGATVSMRGFDS-LPQYYATILANRLSYFFDWRGPDTACSSSLVALHQAVLSLRSGEINMAVAAGANLILGPELFIAYSNSQSQLIRDTYMRCGLDDRPHYFEAHGTGTPAGD---PTFFGHTEGTAGLAGVLKASLAVQNGQIPGNLHFQELNPKIRPFYKNLCVPTDPWPTLAYGEPRRVSVNSFGFGGTNSHAIIESWLSANSAQALAAKATALAGYLTRLARTL-FQRAEFLFRASFSAIS-AKLLPPRILGVFTGQGAQWATMGKELY-FRKTMDRLQQSLDALPDWTLELSTSRVGIAVISQPICTAIQIALVDVLHAAGVDFAAVVGHSSGEIAAAYAAGYLDARDAIRVAYYRGLHSGLAQGL-------GKRGKMMAVGMGLEAAFCNESNSPTSCTLAGDAILIDEAKVRLIFARMLAVDTAYHSHHMLPCAEPYLESLVKWYSSVWQYWVDNLTNTVQFSQAVSRALSEESDLEVGPHPALKGPASEVIKSLTG--LNFPYCGVLNRGQGAVEAFSDSLGLIWATGYVTMAYEAAVRLLQLVELHDIRTMGMLEDGLEVLFTIRVITAEVACYSVLGSSR---RLPMNTLMDQFYSHLSKVGYNYSGAFRATSVDRHLNHAVVSVVHPADTTIQGILAAFSYPEDGRLGAVYLPTGIDCVRI
>Penicillium_griseofulvum_strain_PG3
EPIAVVGSSCRFPGGANSPSKLWGLLKNPTDLVREIPPSRFDTEAFYNKNSQHHG----------------STNTKYAYLLQDEPRLFDRDFFNIKEVEAMDPQQRCLLETVYEGVESAGYSIPQLQGSSTGVFVGATVSMRGFDS-LPQYYATILANRLSYFFDWRGPDTACSSSLVALHQAVLSLRSGEINMAVAAGANLILGPELFIAYSNSQSQLIRDTYMRCGLDDRPHYFEAHGTGTPAGD---PTFFGHTEGTAGLAGVLKASLAVQNGQIPGNLHFQELNPKIRPFYKNLCVPTDPWPTLAYGEPRRVSVNSFGFGGTNSHAIIESWLSANSAQALAAKATALAGYLTRLARTL-FQRAEFLFRASFSAIS-AKLLPPRILGVFTGQGAQWATMGKELY-FRKTMDRLQQSLDALPDWTLELSTSRVGIAVISQPICTAIQIALVDVLHAAGVDFAAVVGHSSGEIAAAYAAGYLDARDAIRVAYYRGLHSGLAQGL-------GKRGKMMAVGMGLEAAFCNESNSPTSCTLAGDAILIDEAKVRLIFARMLAVDTAYHSHHMLPCAEPYLESLVKWYSSVWQYWVDNLTNTVQFSQAVSRALSEESDLEVGPHPALKGPASEVIKSLTG--LNFPYCGVLNRGQGAVEAFSDSLGLIWATGYVTMAYEAAVRLLQLVELHDIRTMGMLEDGLEVLFTIRVITAEVACYSVLGSSR---RLPMNTLMDQFYSHLSKVGYNYSGAFRATSVDRHLNHAVVSVVHPADTTIQGILAAFSYPEDGRLGAVYLPTGIDCVRI
>Talaromyces_purpureogenus_strain_MYA38
EPIAVVGSSCRFPGGANSPSKLWELLKDPKDLVREIPPSRFDTKAFYNQNSQHHG----------------STNTKYAYLLQEEPRLFDRDFFNIKEVEAMDPQQRCLLETVYECVESAGYSIPQLQGSSTGVFVGATLSMRGFDS-LPQYYATILANRLSYFFDWRGPDTACSSSLVALHQAVLSLRSGEIGMAVATGANLILGPELFVAYSNSQSQLIRDTYMRCGLDDRPHYFEAHGTGTPAGD---PTFFGHTEGTAGLAGVLKASLAVQNGQIPGNLHFQELNPKIRPFSKNLCVPTAPWPTLPYGEPRRVSVNSFGFGGTNAHAIIESWLSANSAQALAAKATALAGYLTRLARTL-FQRAEFLFRASFSATS-AKLLPPRILGVFTGQGAQWATMGRELY-FRKSIDRMQQSLDALPDWTLELATSRVGIAVISQPICTALQIALVDVLHAAGVDFAAVVGHSSGEIAAAYAAGYLDARDAIRVAYYRGFHSVLAQGS-------GKRGKMMAVGMGLESAFCDQSNSPTSCTLAGDAVLIDEAKERLIFARVLAVDTAYHSHHMLPCAEPYLNSLVKWYSSVWQYWVDNLTSTVQFSQAVNRALSEESDLEVGPHPALKGPTSEVTKSLTG--LNLPYCGVLNRGQGAVEAFADSLGLLWATGYVTMAYEAAVRLLRLVELHDIRTMGMLEDGLEVLFTVRVITAEVACYSVLGSSR---KLPLNTLMEQFYSYLSKVGYNYSGAFRASSVDRHLNHAVVSVVHPADTTIQGILAAFSYPEDGRLGAVYLPTGIDCVRI
>Paecilomyces_hepiali_strain_FENG(2)
EPIAVVGSSCRFPGGANSPSALWGLLKDPKDLVREIPDSRFSTKAFYNENSQHHG----------------STNTKYAYLLQDEPRLFDRDFFNIKEVEAMDPQQRCLLETVYEGVESAGYSIPQLQGSSTGVFVGATLSMRGFDS-LPQYYATILANRLSYFFDWRGPDTACSSSLVALHQAVLSLRSGETDMAVAAGANLILGPELFIAYSNSQSQLIRDTYRRCGLDDRPHYFEAHGTGTLAGD---PAFFGHTEGTAGLAGVLKASLAVQNGQIPGNLHFHELNPKIRPFYKNLRVPTEPWPALAEGEPRRVSVNSFGFGGTNAHAIIESWLSAYSAQALAAKAIALAGYLTRLARTL-FQRADFLFRASFSATS-AKLLPPRILGVFTGQGAQWATMGRELY-FRNAICKLQHSLDTLPEWKLELSKSRVGVAAISQPICTALQVALVDVIREAGVDFAAVVGHSSGEIGAAYAAGYLDARDAIRVAYYRGFHSVLAKGE-------GKRGKMMAVGMGYEAAFCAECNSPTSCTLAGDAIAIDEAKTRLIFARVLAVDTAYHSHHMLPCAAPYLESLVKWYSSVWQYWVDNLTSAVLFSQAVSRAVSEEPDLEVGPHPALKGPSAEVIKSLTG--LNVPYCGVLSRGQGAVEAFADSLGLIWATGYVTMAYEAAVRLLTLIELHNVRTMGLMEDGLEVLFTIRVITAEVACYSVLGPTR---KLPMNTLMEQFYSYLSKVGYNYSGAFQATSVDRRLNHAVVTVVHPADTTIQGILAAFSYPEDGRLGTVYLPTGIDCVRI
>Endocalyx_cinctus
EPIAIVGSSCRFPGGANSPSKLWGLLKDPKDLLREIPSSRFDPNTFYHQNSQHHG--------------------------------------------------RCLLETIYEGVESSGYSIPQLQGSSTGVFVGATAAMRGFDS-LPQYYATILANRISYFFDWRGLDTACSSSLVALHQAVLSLRSGETNMAIAAGANLILGPELFVAYSNSQSQLIRDTYLRCGLDDRPHYFEAHGTGTLAGD---PTFFGHTEASAGLAGILKASLAVQHGQIPGNLHFRELNPKIRPFYEHLCVPTQPWPTLPEGHSRRVSVNSFGFGGTNAHAIIESWLSANSAQALAAKATALASYLTRLARTL-FQRADFHFRAAFSATS-AKLLPPRILGVFTGQGAQWATMGRELY-FHKTLDTLQSSLDALPGWTLELSTSRIGVAAISQPICTALQIALVDVLHAAGVDFAAVVGHSSGEIAAAYAAGYLGASDAIRVAYYRGLHSPLAQGS-------GKRGKMMAVGLGLEAALCSQSNSPTSCTLAGDAILIDTAKEILVFARVLAVDTAYHSHHMLPCAGPYLESLVKWYSSVWQYWVDNLTNMVQFSQAVTRALSEESDLEVGPHIALKGPSSEVIKSVTG--LNLPYSGVLQRGQSAVESFADSLGLIWATGYVTMAYEAAIRLLRLVELHDIRTMGMQEDGLEVLFTIRVITADVACYSVLGPTR---KLPMNTLTEQFYSYLSKVGYNYSDPFKASSVDRCLNHAVVSVVHPADTAIQGHLAAFSYPEDGRLGTVYLPTGIDCVRI
>Shiraia_spp.
EPIAIVGSSCRFPGGANSPSKLWGLLKNPRDLVREIPSSRFDIKAFYDQDSQHHG----------------STNTKYAYLLQDEPRLFDRDFFNIKEAEAMDPQQRCLLETVYEGVESAGYSISQLQGSSTGVFVGATISMRGLDS-LPQYYATILANRLSYFFDWRGPDTACSSSLVALHQAVLSLRSGETDMAVAAGANLILGPELFIAYSNSQARLIRDTYMRCGLDDRPQYFEAHGTGTPA-----ATFFGHTEGTAGLAGVLKASLAVQHGQIPANLHFRELNPKIQPFSKHLRVPTSPWPALPQGAPRRVSVNSFGFGGTNAHAIIESWLSANSAQALAAEASALAGYLTQLTRTL-FCRTDFYFRAAFSATS-AKLLPPRILGVFTGQGAQWATMGRELY-FRKTIDWLQYSLNSLPNWSIELDKSRVGIAAISQPICTALQIALVDVLYATGVNFAAVVGHSSGEIAAAYAAGYLDAWDAIRIAYYRGFHSRLAKGL-------GERGKMMAVGMGLESAFCSQSNSQTSCTLAGDAILIDKAKERLTFARVLAVDTAYHSHHMLPCVEPYLDSLIKWYSSVWQYWVDNLVSTVQFSQAVNRALSEESDLEVGPHPALKGPGSEVIKSLTG--LNLPYSGVLKRGQSAVEAFADSLGLLWATGYVTMAYEAAIRLLRAVELHDFRTMGVQEDGLEVLFTIHVITAQVACYSVLGPTR---KLPMNTLMEQFYSYLSKVGYNYSDHFKANSVERHLNHAVVSVIHPADTAIQGLLAAFSYPEDGRLGTVYLPTGIDYVRI
>Pyrenochaeta_lycopersici_CRAPAV_ER_1211
EPIAIVGTSCRLPGSATSPSKLWELLKNPRDISEEVPSSRFDTNLFYHQDSQHHG----------------STNTRNGYFLQDEPRLFDRDFFNIKEAEAMDPQQRNLLEIVYEGVESAGYSISQLQGSATGVFVGVIASMRGYDS-LPQYFTTILANRISYFFDWRGSDAACSSSLVALHQAVLALRSGEIDMAAVVGSNLILGPELYMAYSNSQAQLIRDTYMRCGLDDRPQFFEAHGTGTPAGD-------GHTEGCSGIAGLIKASLAVQHGQIPPNLHFRELNPKIEPFYRRLRVPTAPWPALPNGEPRRASVNSFGFGGTNAHVVIESWLSANSAQALTAKATALAGYLTRLSRTL-FRRGDFLFRAAFSAIS-AKLLPPRILGVFTGQGAQWATMGKELY-FRKAINRLQQSLDTLPDWKLELSTSRVGTASISQPICTALQIALVDTLRAAGVNFAAVVGHSSGEIAAAYTAGYLDARDAVRVAYYRGFHAKLAQGS-------GKRGKMMAVGMGFEAAFCSESNSPTSCTLAGDAALIDEAKERLIFARALAVDTAYHSHHMLPCAEPYLESLVKWYSSVWQYWVDNLTNTVQFSQAVSRALSEESDLEVGPHPALKGPSSEVIKSLTG--LNLPYGGVLQRGQSAVEAFADCLGLLWGTGYVAMAYEAAVRLLQLFELHDIRAMSMQEDGLEVVFTVRVITADVACYSVLGSTR---ELPMTSLMGQLYTSLSKVGYNYSDHFVARAVDRHLGRAVVSVVHPVDTAIQGHLSALAYPEDGRLGTTYLATGIDCVRI
>Aureobasidium_pullulans_AY4
EPIAIVGSSCRFPGGVNSPSKLWELLKKPRDIVQEIPPTRFDIQAFYHPDGQQHG----------------STNTKYAYLLEDDPRAFDRDFFNIKEAEAMDPQQRFLLETVYEGLESAGHSVSRLRGSATGVFVGVMVAMRGLDS-LPQYYATILANRVSYFYDWTGPDTACSSSLVALHQAVLSLRNGQTNMAIAAGVNLILGPEPFIAYSKAQTRLIRETYARCGLDDRPQYFEAHGTGTQAGD---PAFFGHTEGTAGIAGVIKASLAVQNGQIPANLHLRNLNPKLRPFSSQLRVPTAPWPTLPKGQPRRVSVNSFGFGGTNAHAIIESWLSASSARSLAAKAAQLASYLLGLARTL-FKTTELPFRAAFSATS-TKLLPPRILGIFTGQGAQWATMGRELY-FRQSLERLQHSLDTLPDWSLELSTSRIGMAAISQPLCTAIQVALTDMLYSVGVVFAAVVGHSSGEIGAAYAAGYLNDRDAIRIAYYRGFHSHLAQGP-------GKRGKMLAVGMSLDKAFCDESNSLTSCTLAGDGDAIDEAKRRLIFARALAVDTAYHSHHMLPCAGPYLESLIRWYSSVWQYWVDNLNNTVHFAQAIIRAASEQQDLEIGPHPALKGPSSEVLKSLTG--VSIPYSGILKRGEAAIEAFADALGIVWATGYLSMAYEAAVRLLRLVELYDNRAMNPQEDGLEVRFTVRVITADVACYSVLGPPR---KLPMRTLIQQFYSNLSNVGYNYGTLFKASSIDRRLNHAVVTVMCPTDTAIQGLLAAYSYPEDGRLRTVYLPTSIDCVRI
>gi|957801462|gb|ALQ33030.1|_putative_polyketide_synthase_Fusarium_succisae
EPIAIVGSSCRFPGDATSPSKLWDLLKNPRDVVSEIPSTRFNTTGFYHPDSQHHG----------------SSNVRHAYLLDQDPRAFDREFFGIKEAQSMDPQQSMLLETVYEGIESSGYSMQQLRGSNTAVFVGVMISARSLDS-LPQYHATILANWLSYFYDWKGPDTACSSSLVALHYAVQTLRSGEAKMAVAAGSNLILVPDLFVSESSAQAELIRSTYAKAGLDDRPQYFEAHGTGTQAGD---PVFFGHLEGSAGIAGVLKTSQALQHGQIPANLHFKTLNPKIEPFYGNLQVPTEPWPVLPDRWTRRASVNSFGFGGTNAHAILEAWLSANSAQSLASRASQLCHYLTNLSYTL-FHRANFGFRAAFSATS-VKLMPPRILGVFTGQGAQWATMGVQLY-FRSAFLRMQDSLDNLPSWSLELGTSRIGEAVISQPICTAVQVALVDMLRAAGVQFSGVVGHSSGEIAAAYTAGYLNEHDAIRIAYFRGVHSKKAQGP-------GSSGKMMAVGMSIDQAFCAESNSARSCTLAGDASAIDSAKEKLTFARVLQVDTAYHSHHMEPVAQPYLDSLIKWYSSVWQYWVDNMTNTVLFSQAVQRAVNESHDLEVGPHPALKGPATETINNITG--IGLPYSGVLKRGQHDVESFFDALGLLWATCYVTMAYEAAIRLIKLVELHDIRALSLKTDGTEILFAVRIITASWSCYSLLGPPR---ELPLIPLIEELYDTLAGLGHGYTDHFQTPKMLRRLHHAVVTMVNPADTGIHGLLAGYSCPGDRRQRSTYLPSRIDSIRI
>gi|957800882|gb|ALQ32740.1|_putative_polyketide_synthase_Fusarium_anthophilum
EPIAIVGSSCRFPGDATSPSKLWDLLKNPRDVVSEIPSTRFNTNGFYHPDSQHHG----------------SSNVRHAYLLDQDPRAFDREFFGIKEAQSMDPQQRMLLETVYEGIESAGYSMQQLRGSNTAVFVGVMISARGLDS-LPQYHATILANRLSYFYDWKGPDTACSSSLVALHYAVQTLRSGEAKMAVAAGSNLILVPDLFVSESSAQADLIRSTYAKAGLDDRPQYFEAHGTGTQAGD---PVFFGHLEGSAGIAGVLKTSQALQHGQIPANLHFKTLNPKIEPFYGNLQVPTEPWPVLPNSWTRRASVNSFGFGGTNAHAILEAWLSANSAQSLASRALQLCHYLTCLSYTL-FHRANFGFRAAFSATT-VKLMPPRILGVFTGQGAQWATMGVQLY-FRSAFLRMQDSLDNLPSWSLELRTSRIGEAAISQPICTAVQVALVDMLRAAGVQFSGVVGHSSGEIAAAYTAGYLNAHDAIRIAYFRGVHSKKAQGP-------GSSGKMMAVGMSIDQAFCAESNSARTCTLAGDASAIDSAKKKLTFARVLQVDTAYHSHHMEPVAQPYLDSLIKWYSSVWQYWVDNMTNTVLFSQAVQRAVNESHDLEIGPHPALKGPATETINNITG--VGLPYSGVLKRGQHDVESFFDALGLLWATCYVTMAYEAAVRLIKLVELHDIRALSLKADGTEILFAVRIITASWSCYSLLGPPR---ELPLIPLIEELYDTLAGLGHGYTDHFQTPKMLRRLHHAVVTMVNPADTGIHGLLAGYSCPGDRRQRSTYLPSRIDSIRI
>gi|957801374|gb|ALQ32986.1|_putative_polyketide_synthase_Fusarium_sp._NRRL_52700
EPIAIVGSSCRFPGEATSPSKLWDLLKNPRDVVSEIPPTRFNTTGFYHPDSQHHG----------------SSNVRHAYLLDQDPRAFDREFFGIKEAQSMDPQQRMLLETVYEGIESAGYSMQQLRGSNTAVFVGVMISARGLDS-LPQYHATILANRLSYFYDWKGPDTACSSSLVALHYAVQTLRSGEAKMAVAAGSNLILVPDLFVSESSAQAELIRSTYAKAGLDDRPQYFEAHGTGTQAGD---PVFFGHLEGSAGLAGVLKTSQALQHGQIPANLHFKTLNPKIEPFYTNLQVPTEPWPVLPNSWTRRASVNSFGFGGTNAHAILEAWLSANSAQSLASRASQLCHYLTSLSFTL-FHRANFSFRAAFSATS-IKLMPPRILGVFTGQGAQWATMGEKLY-FRSAFSRMQDSLDSLPSWSLELRASRIGEAAISQPICTAVQVALVDMLRAAGVQFTGVVGHSSGEIAAAYTAGYLNAHDAIRIAYFRGVHSKKAQGP-------GCSGKMMAVGMSIDQAFCAESNSARSCTLAGDASAIDAAKEKLTFARVLQVDTAYHSHHMQPVAQPYLDSLIKWYSSVWQYWVDNMTNTVLFSQAIQRAVNESHDLEVGPHPALKGPATETINNITG--IGIPYSGVLKRGQHDVESFFDALGLLWATCYVTMAYEAAVRLIQLVELHDIRALSLKPDGTEILFAVRIITASWSCYSLLGPPR---ELPLIPLIEELYDTLAGLGHGYTEHFQTPKMLRRLHHAVVTMVNPADTGIHGLLAGYSCPGDRRQRSTYLPSRIDSIRI
>gi|587659514|gb|EWY81891.1|_hypothetical_protein_FOYG_16097_Fusarium_oxysporum_FOSC_3a
EPIAIVGSSCRFPGDATSPSKLWDLLKNPRDVVSDIPSSRFNTTGFYHADSQHHG----------------SSNVRHAYLLDQDPRAFDREFFGIKEAQSMDPQQRMLLEIVYEGIESAGYSMQQLRGSNTAVFVGVMISARGLDS-LPQYHATILANRLSYFYDWKGPDTACSSSLVALHYAVQTLRSGEAKMAVAAGSNLILVPDLFVSESSAQAELIRSTYAKAGLDDRPQYFEAHGTGTQAGD---PVFFGHLEGSAGLAGVLKTSQALQHGQIPANLHFKTLNPKIEPFYANLQVPTEPWPVLPKSWTRRASVNSFGFGGTNAHAILEAWLSANSAHSLASRASQLCHYLTCLSYTL-FHRANFSFRAAFSATS-VRLTPPRILGIFTGQGAQWATMGVKLF-FRSAFSRIQDSLDNLPSWSLELRTSRIGEAAISQPICTAVQVALVDMLRAAGVQFSGVVGHSSGEIAAAYTAGYLDAHDAIRIAYFRGVHSKKAQGP-------GCSGKMMAVGMSIDQAFCAESNSARSCTLAGDASAIDSAKEKLTFARVLQVDTAYHSHHMQPVAQPYLDSLIKWYSSVWQYWVDNMTNTVLFSQAIQRAINKSHDLEVGPHPALKGPTTETINNITG--IGLPYSGVLKRGQHDVESFFDALGLLWATCYVTMAYEAAVRLIQLVELHDIRALSLKADGTEILFAVRIITASWSCYSLLGPPR---ELPLIPLVEELYDTLAGLGHGYTEHFQTPQMLRRLHHAVVSMINPADTGIHGLLAGYSCPGDRRQRSTYLPSRIDSIRI
>gi|584142250|gb|EWG51570.1|_hypothetical_protein_FVEG_10497_Fusarium_verticillioides_7600
EPIAIVGSSCRFPGDATSPSKLWDLLKNPRDVVSEIPSTRFNTTGFYHPNSQHHG----------------SSNVRHAYLLDQDPRAFDREFFGIKEAQSMDPQQRMLLETVYEGIESAGYSMQQLRGSNTAVFVGVMISARGLDS-LPQYHATILANRLSYFYDWKGPDTACSSSLVALHYAVQTLRSGEAKMAVAAGSNLILVPDLFVSESSAQAELIRSTYSRAGLDDRPQYFEAHGTGTQAGD---PVFFGHLEGSAGIAGVLKTSQALQHSQIPANLHFNTLNPKIEPFYANLQVPTEPWPVLPNSWTRRASVNSFGFGGTNAHAILEAWLSANSAQSLASRASQLCHYLTSLSFTL-FHRANFGFRAAFSATS-VKLMPPRILGVFTGQGAQWATMGVKLY-FRSAFSRMQDSLDGLPSWSLELRTSSIGEAAVSQPICTAVQVALVDMLHATGVQFSGVVGHSSGEIAAAYTAGYLDAHDAIRIAYFRGVHSKKAQGP-------GCSGKMMAVGMSIDQAFCAESNSARSCTLAGDASAIDSAKEKLTFTRVLQVDTAYHSHHMQPVAQPYLDSLIKWYSSVWQYWVDNMTNTVLFSQAVRRAVDESHDLEVGPHPALKGPATETINNMTG--IGIPYSGVLRRGQHDVEAFFDALGLLWATCYVTMAYEAAVRLIQLIEVHDIRALSLKPDGTEVLFAVRIITASWSCYSLLGPPR---ELPLIPLIEELYDTLAGLGHGYTEHFQAPEMLRRLHHAVVTMVNPADTGIHGLLAGYSCPGDRRQRSTYLPSRIDSIRI
>gi|40806911|gb|AAR92215.1|_polyketide_synthase_Fusarium_verticillioides
----------------------------------------------------------------------------------------------------MDPQQRMLLETVYEGIESAGYSMQQLRGSNTAVFVGVMISARGLDS-LPQYHATILANRLSYFYDWKGPDTACSSSLVALHYAVQTLRSGEAKMAVAAGSNLILVPDLFVSESSAQAELIRSTYSRAGLDDRPQYFEAHGTGTQAGD---PVFFGHLEGSAGIAGVLKTSQALQHSQIPANLHFNTLNPKIEPFYANLQVPTEPWPVLPNSWTRRASVNSFGFGGTNAHAILEAWLSANSAQSLASRASQLCHYLTSLSFTL-FHRANFGFRAAFSATS-VKLMPPRILGVFTGQGAQWATMGVKLY-FRSAFSRMQDSLDGLPSWSLELRTSSIGEAAVSQPICTAVQVALVDMLHATGVQFSGVVGHSSGEIAAAYTAGYLDAHDAIRIAYFRGVHSKKAQGP-------GCSGKMMAVGMSIDQAFCAESNSARSCTLAGDASAIDSAKEKLTFTRVLQVDTAYHSHHMQPVAQPYLDSLIKWYSSVWQYWVDNMTNTVLFSQAVRRAVDESHDLEVGPHPALKGPATETINNMTG--IGIPYSGVLRRGQHDVEAFFDALGLLWATCYVTMAYEAAVRLIQLIEVHDIRALSLKPDGTEVLFAVRIITASWSCYSLLGPPR---ELPLIPLIEELYDTLAGLGHGYTEHFQAPEMLRRLHHAVVTMVNPADTGIHGLLAGYSCPGDRRQRSTYLPSRIDSIRI
>gi|957801492|gb|ALQ33045.1|_putative_polyketide_synthase_Fusarium_thapsinum
EPIAIVGSSCRFPGDATSPSKLWDLLSNPRDVVSEIPSTRFNTTGFYHPDSQHHG----------------SSNVRHAYLLDQDPRAFDREFFGIKEAQSMDPQQRMLLETVYEGIESAGYSMQQLRGSNTAVFVGVMISARGLDS-LPQYHATILANRLSYFYDWKGPDTACSSSLVALHYAVQTLRSGEAKMAVAAGSNLILVPDLFVSESSAQAELIRSTYAKAGLDDRPQYFEAHGTGTQAGD---PVFFGHLEGSAGIAGVLKTSQALQHGQIPANLHFNTLNPKIEPFYANLQVPTKPWPDLPNSWTRRASVNSFGFGGTNAHAILEAWLSANSAQSLASRASQLCHYLTSLSFTL-FHRANFSFRAAFSATS-IKLMPPRILGVFTGQGAQWATMGVKLY-FRSAFSRMQDSLDGLPSWSLELRTSRIGEAAISQPICTAVQVALVDMLRAAGVQFSGVVGHSSGEIAAAYTAGYLNAHDAIRIAYFRGVHSKKAQGP-------GCSGKMMAVGMSIDQAFCAESNSARSCTLAGDASAIDSAKEKLTFARVLQVDTAYHSHHMQPVAQPYLDSLLKWYSSVWQYWVDNMTNTVLFSQAVRRAVDESHDLEVGPHPALKGPATETINNMTG--IGLPYSGVLKRGQHDVESFFDALGLLWATCYVTMAYEAAVRLIQLVEIHDIRALSLKPDGTEILFAVRIITASWSCYSLLGPPR---ELPLIPLIEELYDTLAGVGHGYTEHFQAPEMHRRLHHAVVTMVNPADTGIHGLLAGYSCPGDRRQRSTYLPSRIDSIRI
>gi|957801338|gb|ALQ32968.1|_putative_polyketide_synthase_Fusarium_sp._NRRL_25184
EPIAIVGSSCRFPGDATSPSKLWDLLKNPRDVVSEIPSTRFNTTGFYHPDSQHHG----------------SSNVRHAYLLDQDPRAFDRDFFGIKEAQSMDPQQRMLLETVYEGIESAGYSMQQLRGSNTAVFVGVMISARGLDS-LPQYHATILANRLSYFYDWKGPDTACSSSLVALHYAVQTLRSGEAKMAVAAGSNLILVPDLFVSESSAQAELIRATYAKAGLDDRPQYFEAHGTGTQAGD---PVFFGHLEGSAGLAGVLKTSQALQHGQIPANLHFKTLNPKIKPFYANLQVPTEPWPVLPNSWTRRASVNSFGFGGTNAHAILEAWLSANSAQSLASKASQLCDYLTRLSFTL-FHRANFSFRAAFTATS-VKLMPPRILGVFTGQGAQWATMGAKLY-FRNAFSRMQESLDNLPSWSLELRTSRIGEAAVSQPICTAVQVALVDMLRAAGVQFSGVVGHSSGEIAAAYTAGYLNAHDAIRIAYFRGLHSKRAQGP-------GCRGKMMAVGMSIDQAFCAESNSARSCTLAGDASAIDSAKEKLTFARVLQVDTAYHSHHMQPVAQPYLDSLIKWYSSVWQYWVDNMTNTVLFSQAVQRAVNEDHDLEVGPHPALKGPATETINNMTG--IGLPYSGVLKRGQHDVESFFDALGLLWATCYVTMAYEAAIRLIQLVEIHDIRALSLKPDGSEILFVVRIITASWSCYSLLGPPR---ELPLIPLIEELYDTLAGLGHGYKEHFQTPEMLRRLHHAVVTMVNPADTGIHGLLAGYSCPGDRRQRSAYLPSRIDSIRI
>gi|957801172|gb|ALQ32885.1|_putative_polyketide_synthase_Fusarium_miscanthi
EPIAIVGSSCRFPGDATSPSKLWDLLKNPRDFVSEIPSTRFNTTGFYHPDSQHHG----------------SSNVRHAYLLDQDPRAFDRDFFGIKEAQSMDPQQRMLLETVYEGIESAGYSMQQLRGSNTAVFVGVMISARGLDS-LPQYHATILANRLSYFYDWKGPDTACSSSLVALHYAVQTLRSGEAKMAVAAGSNLILVPDLFVSESSAQAELIRATYVKAGLDDRPQYFEAHGTGTQAGD---PVFFGHLEGSAGLAGVLKTSEALQHGQIPANLHFKTLNPKIKPFYTNLQVPTEPWPALPNSWTRRASVNSFGFGGTNAHAILEAWLSANSAQSLASRASQLCDYLTRLSFTL-FHRANFSFRAAFAATS-VKLIPPHILGVFTGQGAQWPTMGAKLY-FRSAFTRMQDSLDSLPSWSLELRTSRIGEAAVSQPICTAVQVALIDMLRAAGVQFSGVVGHSSGEIAAAYTAGYLNAHDAIRIAYFRGLHSAKAQGP-------GCSGKMMAVGMSLDQAFCAESNSARSCTLAGDASAIESAKEKLTFARVLQVDTAYHSHHMQPVAQPYLDSLIKWYSSVWQYWVDNMTNTVLFSQAVSRAVNEDHDLEVGPHPALKGPATETINNMTG--IGIPYSGVLKRGQHDAEAFFEAMGLLWATCYVTMAYEAAIRLIQLVEIHDIRALSLKPDGTEILFVVRIITATWSCYSLIGPSR---ELPLIPLVEELYDTLAGLGHGYKEHFQTPEMLRRLHHAVVTMVNPADTGIHGLLAGYSCPGDRRQRSAYLPSRIDSIRI
>gi|957800970|gb|ALQ32784.1|_putative_polyketide_synthase_Fusarium_babinda
EPIAIVGSSCRFPGDATSPSKLWELLKNPRDVVSEIPSTRFNTTGIYHSDSQHHG----------------SSNVRHAYLLDKDPRAFDRDFFGIKEAQSMDPQQRMLLETVYEAIESAGYSMHQLRGSDTAVFVGVMVSARGLES-LPQYHATILANRLSYFYDWKGPDTACSSSLVAMHYAVQTLRSGEAKMAVAAGSNLILSPDLFVSESSAQADLIRATYVKAGLDDRPQYFEAHGTGTQAGD---PVFFGHLEGSAGLAGVLKTTQALQHGQIPANLHFKTLNPKIKPFYTNLRVPTEPWPEMPKGWTRRASVNSFGFGGTNAHAILEAWLSANSAQTLASKATQLCEYLTRLSYTL-FQRGSFSFRTAFSATS-VKLMPPRILGVFTGQGAQWATMGADLY-FRSSFSRMQDSLDSLANWSLELCTSRVGEAAISQPLCTALQVALVDMLRAAGVHFSGVIGHSSGEIAAAYTAGYINAHDAIRIAYFRGIHSKKAQGP-------GCSGKMMAVGMSLDQAFCAESNSARSCTLAGDAAAIDSAKEKLTFARVLQVDTAYHSHHMEPVAKPYLESLVKWYSSVWQYWVDNMTHTVLFSQAVQRAVNEGHDLEVGPHAALKGPASETITNITG--VGLPYSGVLKRGQHDVEAFADALGLLWATCYATMAYEAAIRLIRLVELYDIRALNLRPDGTEILFVVRVITASWACYSLLGPQR---ELPLIPIIEQLYESLANLGHGYRDEFQTPAMFRHLHRSVVTMLNPADTGIHGLFAGYSCPGDRRQRSAYLPSRIDYICI
>gi|909990517|gb|KNG48001.1|_polyketide_synthase_Stemphylium_lycopersici
EPIAIVGSSCRFPGNASSPSKLWELLKNPRDVVSEIPSTRFNTTGLYNSDSQHHG----------------STNVRHAYLLSEDPRVFDRDFFGIKEAESMDPQQRMLLETVYEGIESAGYSMQELRGSATAVFVGVMVAVRGLES-LPQYHATILANRVSYFYDWKGPDTACSSSLVALHHAVQTLRSGEAQMAVAAGSNLILGPEPFISESNAQAALIRATYARAGLDDRPQYFEAHGTGTQAGD---PVFFGHLEGSAGLAGVLKASLALQHGQIPANLHFNNLNPKIQPFYTHLRVPTEPWPVLLDGCPRRASVNSFGFGGTNAHAILESWLSANSAQTLAAMVARLSDYLTRLSRTL-FLRTEFPFRVAFSATT-VKLLPPRILGVFTGQGAQWATMGAGLY-FRGAFMRMQESLDSFPTWSLELSESRVGEAFVSQPLCTALQVALVDMLRVAGVQFAGVVGHSSGEIGAAYAAGFLEAHDAIRIAYLRGVHSKLAQGP-------GSRGKMMAVGMSLNQAFCAESNSARSCTLAGDAQAINTARERLTFARVLQVDTAYHSHHMLPAAQPYLESLIKWYSSVWQYWVDNLTNTVLFSHAIQRAIGEAHDLEVGPHAALKGPASETITSMTG--MGLPYSGVLKRGQPDVEAFADALGLLWATGFVTMAYEAAVRLLELVELHDIRALNLELDGTEVLFTARVINVRWACYSVLGPQR---RLSMTPVVEELYETLAGLGHGYADDFQAPAMLRRLNHAVVTMMNPADTAIHGLLAGYSSPGDERQRSVYLPGRIDSIRV
>gi|913761356|emb|CRK39709.1|_hypothetical_protein_BN1708_016747_Verticillium_longisporum
EPIAIVGSSCRFPGDASSPAKLWELLQKPRDVVSEVPASRFNTTGLYHADSQHHG----------------STNVRHAYLLGEDPRVFDRDFFGIKEAESMDPQQRMLLETVYEGIESAGYSVQQLRGSSTAVFVGVMVSVRGLES-LPQYHATILANRLSYFYDWRGPDTACSSSLVALHQAVQTLRAGDADMAVAAGSNLILGAEPFVSESSAQAALIRATYARAGLDDRPQYFEAHGTGTQAGD---PVFFGHLEGSAGLAGVLKASLALQNAQIPANLHFKTLNPKIRPFYAHLRVPTEPWPALPDGGPRRASVNSFGFGGTNAHAILESWLSANSAQSLAARAAHLGRYLTRLARTL-FLRADFAFRAAFSATG-AKLLPPRILGVFTGQGAQWATMGAGLY-FRAALMRMQESLDCLPTWSLELRASRVAEAAVSQPLCTALQVALVDVLRAAGVRFAGVVGHSSGEIAAAYAAGHLDAHDAIRIAYLRGLHSRLARGP-------GRRGKMMAVGLSLDQAFCGASNSSRSCTLTGDAPAMDAARATLTFARVLQVDTAYHSHHMRPAAQPYLDALIKWYSSVWQYWVDNLTNTVLFSQAVQRAVGEAHDVEVGPHPALKGPTSETITNMTG--AGLPYAGVLRRGEPDAEALADALGLLWATAYVAMAYEAAVRLLRLVELYDVRALNLEPEGTEVLFTVRVVTARWACYSVLGPPR---ELPLTPLMDELYETLAVLGHGYSDAFRAPAMLRRLHHAVVTLLHPADTAIHGLLAAYSCPGDGRQRSVYLPGRIDSIRV
