# Supplementary material for: Genome-Wide Analysis of Secondary Metabolite Gene Clusters in Ophiostoma ulmi and Ophiostoma novo-ulmi Reveals a Fujikurin-Like Gene Cluster with a Putative Role in Infection
Source: Front Microbiol. 2017 Jun 13;8:1063. doi: 10.3389/fmicb.2017.01063 (PMC5468452; doi:10.3389/fmicb.2017.01063)
Supplement: Supplementary file 5 [file Data_Sheet_2.FASTA]

>gi|397559799|gb|JX028588.1|_Pesotum_fragrans_strain_770RJ_18S_ribosomal_RNA_gene_partial_sequence_internal_transcribed_spacer_1_and_5.8S_ribosomal_RNA_gene_complete_sequence_and_internal_transcribed_l
AGTAAAGTCGTAACAAGGTCTCCGTTGGTGAACCAGCGGAGGGATCATTACAAAAGAGTG
AAA---ACTCC----AACCCGTGTGAACCATACCGACGTTT------------GTGCTGT
CCTGTTGCTT-TCG-GCCGG-------------------CGG--------C---------
TCTTTGGAGCCCG----CA--------AGGTCCTTGGCGCTTCGGCGCGAG-------GG
GCACCGGCCG--GGGGTGGCAGCTCGGCAGTTTG-----------------T---TTTAA
ACGCTTGCCTGATATTGTGGCTCGTCTGAGCAAAA-AGAAAAGAC-----AAAATAGTCA
AAACTTTCAACAACGGATCTCTTGGTTCTGGCATCGATGAAGAACGCAGCGAAACGCGAT
AAGTAATGTGAATTGCAGAATTTAGTGAATCATCAAATCTTTGAACGCACATTGCGCCTG
CCAGTATTCTGGCAGGCATGCCTGTCCGAGCGTCATTTCCACCCTCA-GGCGCCTAGTGC
G--CC---TGCTGTTGGGGCATT-CTGCGGCC---T-----------------AGCCGCA
GGCCTCGAAAGCAAGTGGCGGGCTGG-CTAGTCGGCTCCGAGCGCAGTAA----------
-----TTTTTCTTCGCTTTGGACGCCCTGGCCTGCGCCTTGCCGTAAA-A----------
---------GCCT-----------------TAATTTTTAGG--TGACCT-----------
----------------------
>gi|283509333|gb|GU327630.1|_Neurospora_crassa_strain_ATCC_MYA4614_18S_ribosomal_RNA_gene_partial_sequence_internal_transcribed_spacer_1_5.8S_ribosomal_RNA_gene_and_internal_transcribed_spacer_2_compe
-----------------GTCTCCGTTGGTGAACCAGCGGAGGGATCATTACAGAGTTGC-
AAA---ACTCCCACAAACCATCGCGAATCTTAC-----------------------CCGT
ACGGTTGCCT-CGGCGCTGG-------------------CGG--------TCCGGAAAGG
CCTTCGGGCCCTC----CC--------GGATCCTCGGGTCTCCCGCTCGCG-------GG
AGGCTGCCCGCCGGAGTGCCGAAAC--------------------------------TAA
ACTCTTGAT--ATTTTATGTCTC-TCTGAGTAA----------AC-TTTTAAATAAGTCA
AAACTTTCAACAACGGATCTCTTGGTTCTGGCATCGATGAAGAACGCAGCGAAATGCGAT
AAGTAATGTGAATTGCAGAATTCAGTGAATCATCGAATCTTTGAACGCACATTGCGCTCG
CCAGTATTCTGGCGAGCATGCCTGTTCGAGCGTCATTTCAACCATCA-AGCTCTGCTTGC
------------GTTGGGG--AT-CCGCGG-C---T-----------------GTCCGCG
GTCCCTCAAAATCAGTGGCGGGCTCG-CTAGTC-ACACCGAGCGTAGTAA----------
-----CTCTACATCGCTATGGTCGTGC--GGCGGGTTCTTGCCGTAAA-A----------
---------CCCC-----------------CCATTTCTAAGGTTGACCTCGGATCAGGTA
GGAATACCCGCTGAACTTAA--
>gi|59797352|gb|AY761158.1|_Grosmannia_clavigera_internal_transcribed_spacer_1_5.8S_ribosomal_RNA_gene_and_internal_transcribed_spacer_2_complete_sequence
---------------------------------------AGGGATCATTAGCGAGT--TC
ACAGTGACTCCC---AACCCGTGCAAACCTTACCGCATCCTTTCTGAGAGAGAGCGCC--
--CGTTGCTTCCTG-CCGGG-------------------CGGCGTGC-CCT---------
CCT-----CCCCC----CCCCTCTGCGGGGTGGGGGTG------------GTTGGACGGG
CGCCCGCCCGCCGGGGGTGCGGCGCGGCCGCTCCCTCTCGCCGCGAACCTTC---TTTGC
AGTATAATT--GTAT-------CGTCTGAGCAAAACC------AC-----AGAATCGTTA
AAACTTTCAACAACGGATCTCTTGGTTCTGGCATCGATGAAGAACGCAGCGAACTGCGAT
AAGTAATGCGAATTGCAGAATTCAGCGAGCCATCGAATCTTTGAACGCACATTGCGCCCG
CCAGCATTCTGGCGGGCATGCCTGTCCGAGCGTCATTTCCTCCCTCA-CGCAGCGCGCCT
G--CG---TGGTGTTGGGGCGTT-CTGCGGCCAGGCCTGCGCCCAGTGCAGGCCGCCGCA
GCCCCCGAAAGCCAGTGGCGGGCCGGC--AGCGGGCTCCGAGCGCAGTAAGCATCA-CGC
---------C-CTCGCTCTGGACGCTCCCGCCTGCGCCCTGCCCCACA-GACCGGCAGAC
GCGAGTCTGC--C-----------------TCCTTCTCAAGG------------------
----------------------
>gi|403399616|gb|JX444637.1|_Leptographium_procerum_strain_596RJ_internal_transcribed_spacer_1_partial_sequence_5.8S_ribosomal_RNA_gene_and_internal_transcribed_spacer_2_complete_sequence_and_28S_ribol
------------------------------------------------------------
--------------------------------CCGCATCTTCT------GAGAGCGCC--
--CGTTGCCTCCTG-GCGGG-------------------CGGCGCGC-CCT---------
CC----------CTAAGCCCCTCTGCGGGGTGCGGGGG------------G-------GG
CGCCCGCCCGCCGGGGGCGCGGCGCGGCCGCTCTCCCAC----CGAACCTTC---TAT-T
AGTATACCT--TTAC-------CGTCTGAGCAAAACC------AC-----TGAATCGTTA
AAACTTTCAACAACGGATCTCTTGGTTCTGGCATCGATGAAGAACGCAGCGAACTGCGAT
AAGTAATGCGAATTGCAGAATTCAGCGAGCCATCGAATCTTTGAACGCACATTGCGCCCG
CCAGCATTCTGGCGGGCATGCCTGTCCGAGCGTCATTTCCTCCCTCA-CGCAGCGCGCCT
G--CG---TGGTGTTGGGGCGTTTCTGCGGCCAGGCCTGCGCCTAG--CAGGCCTCCGCA
GCCCCCGAAAGCCAGTGGCGGGCCGGC--AGCGGGCTCCGAGCGCAGTAAGCAGCAGTGC
---------C-CTCGCTCTGGACGCCTCCGCCTGCGCCCTGCCCCAAATGACCGGCAGAC
GCAAGTCTGCCCC-----------------TCCTTCTCAAGGTTGACCG-----------
--------------------CG
>gi|67867119|gb|DQ078294.1|_Ophiostoma_novoulmi_strain_FI_internal_transcribed_spacer_1_partial_sequence_5.8S_ribosomal_RNA_gene_complete_sequence_and_internal_transcribed_spacer_2_partial_sequence
--------------------------------------------------CAGAGTTTTT
TCA---ACTCCC---AACCCTTGCGAACCGTACCCCGTTCT------------GTTCT--
--CGTTGCTT-CTG-GCGGGAGGGGAGGGGCGCGT-CTTCGGGGCGCTGCC---------
TCT-----CTCTC----CC--------AGGTCC-TTCG--------------------GG
CGCCCGCC--------------A-CGGCCGCGAGCCGCC----TGAACCTTT---TCTAA
ACCAGTAAC--GAAA-------CGTCTGAGAAACA-A------ACA----AAAACAGCCA
AAACTTTCAACAACGGATCTCTTGGCTCTGGCATCGATGAAGAACGCAGCAAAATGCGAT
ACGTAATGCGAATTGCAGAATTCAG-GAGTCATCGAATCTTTGAACGCACATTGGGCCCG
CCAGTATTCTGGCGGGCATGCCTGTCCGAGCGTCATTTCCCCCCTCAG-ATGCCCTTT-T
GGGAGGGCTGGTGTTGG-GC-TC-CT--GCCC---TCTGCGTGCG----AG---------
GGCCCTCAAAACCAGTGGCGGGCCCGTCTGGTTGGCTCCGAGCGCAGTA--CCGAA-CGC
AAGTTCTCTCTCTCGCTCTGCAGCCC-CGGTCGGTGCCCAGCCGTCAA--CGGCGCT---
-CGGCCCTGC--TTGCAGGACCGCCTCGCACTTTTCACAAGG------------------
----------------------
>gi|269993973|dbj|AB519192.1|_Ophiostoma_ulmi_genes_for_18S_rRNA_ITS1_5.8S_rRNA_ITS2_28S_rRNA_partial_and_complete_sequence_specimen_voucher__personal_FFPRI_J9
--------------------------------------------TCATTACAGAGTTTT-
-CA---ACTCCC---AACCCTTGCGAACCGTACCCCGTTCT------------GTTCT--
--CGTTGCTT-CTG-GCGGGAGGGGAGGGGCGCGTCCTTCGGGGCGCTGCC---------
TCT-----CTCTC----CC--------AGGTCCCTTCG------------G-------GG
CGCCCGCC--------------AGCGGCCGCGAGCCGCC----TGAACCTTT---TCTAA
ACCAGTAAC--GAAA-------CGTCTGAGAAACA-A------ACA----AAAACAGCCA
AAACTTTCAACAACGGATCTCTTGGCTCTGGCATCGATGAAGAACGCAGCGAAATGCGAT
ACGTAATGCGAATTGCAGAATTCAGCGAGTCATCGAATCTTTGAACGCACATTGCGCCCG
CCAGCATTCTGGCGGGCATGCCTGTCCGAGCGTCATTTCCCCCCTCAGCATGCCCTTTTT
GGGTGCGCTGGCGTTGGGGC-TC-CTCCGCCC---TCTGCG-GCGG--CAG---------
GGCCCTCAAAACCAGTGGCGGGCCCGCCTGGTTGGCTCCGAGCGCAGTA--CCGAA-CGC
AAGTTCTCTCTCTCGCTATGCAGCCC-CGGTCGGTGCCCAGCCGTCAA-GCCGCGCAG--
GCGGCCCTGC--TTGCAGGACCGCCTCGCACTTTTCACAAGGTT----------------
----------------------
>gi|45934496|gb|AY573255.1|_Ophiostoma_piceae_voucher_MUCL_31771_internal_transcribed_spacer_1_partial_sequence_5.8S_ribosomal_RNA_gene_complete_sequence_and_internal_transcribed_spacer_2_partial_seque
--------------------------------------------------GCGAGTTTT-
-CA---ACTCCC---AACCCTTGCGAACCGTACCCCGTTCT------------GTTCT--
--CGTTGCTT-CTG-GCGGGAGGGGGGGGGCGCGTCCTTCGGGGCGC-GCC---------
TCT-----CTCTC----CC--------AGGTCCCTTCG------------G-------GG
CGCCCGCC--------------AGCGGCCGCGAGCCGCC----TGAACTTTT---TTTAA
ACC-GTAAC--GAAA-------CGTCTGAGAAACA-A------ACA----AAAACAGCCA
AAACTTTCAACAACGGATCTCTTGGCTCTGGCATCGATGAAGAACGCAGCGAAATGCGAT
ACGTAATGCGAATTGCAGAATTCAGCGAGTCATCGAATCTTTGAACGCACATTGCGCCCG
CCAGCATTCTGGCGGGCATGCCTGTCCGAGCGTCATTTCCCCCCTCAGCACGCCCTTT--
GGGTGCGCTGGCGTTGGGGC-TC-CTCCGCCC---TCTGTG-GCGG--CAG---------
GGCCCTCAAATCCAGTGGCGGGCCCGTCTGGTTGGCTCCGAGCGCAGTA--CCGAA-CGC
AAGTTCTCTCTCTCGCTCTGCAGCCC-CGGCCGGCGCCCAGCCGTCAA-GCCGCGCAG--
GCGACCCT-C--TCG-AGGGCCGCCTCGCA-TTTTTACAAGGTT----------------
----------------------
>gi|33521184|gb|AY280494.1|_Sporothrix_schenckii_strain_CMW7612_18S_ribosomal_RNA_gene_partial_sequence_internal_transcribed_spacer_1_5.8S_ribosomal_RNA_gene_and_internal_transcribed_spacer_2_completee
--------------------------------------------TCATTACAGAGTTTTC
ACA---ACTCCC---AACCCTTGCGAACCGTACCCAATCTC------------GTTCT--
--CGTTGCTT-CTG-GCGGGGGGGGAGCGGGGGGGCGCCCGACACGG-CCC---------
CCT-----CCGCC----CC-----------------------------------------
CGCCCGCC--------------AGGGGCGGCGGGCCCTA----CGAACCTTTGTATCTCA
ACCACTAGA--AAAC-------CGTCTGAGGAAAA-A------AC-----AAAATAATCA
AAACTTTCAACAACGGATCTCTTGGCTCTGGCATCGATGAAGAACGCAGCGAAATGCGAT
ACGTAATGTGAATTGCAGAATTCAGCGAACCATCGAATCTTTGAACGCACATTGCGCCCG
CCAGCATTCTGGCGGGCATGCCTGTCCGAGCGTCATTTCCCCCCTCA-CGCGCCCCGT-T
G--CGCGCTGGTGTTGGGGCGCC-CTCCGCC--------TG-GCGG--GGG---------
GCCCCCGAAAGCGAGTGGCGGGCCC-TGTGGAAGGCTCCGAGCGCAGTA--CCGAA-CGC
ATGTTCTCCC-CTCGCTCCGGACGCC-CCCCAGGCGCCCTGCCGTGAA-AACGCGCAT--
GACGCGCAGC--T-----------------CTTTTTACAAGGTT----------------
----------------------
